# Supplementary material for: Second malignancies in the context of lenalidomide treatment: an analysis of 2732 myeloma patients enrolled to the Myeloma XI trial
Source: Blood Cancer J. 2016 Dec 9;6(12):e506–. doi: 10.1038/bcj.2016.114 (PMC5223149; doi:10.1038/bcj.2016.114)
Supplement: Supplementary Table 1 [file bcj2016114x1.xlsx]

## Sheet: Supplementary table 1
Supplementary table 1 – inclusion/exclusion criteria for the Myeloma XI trial
Inclusion	Exclusion
Aged ≥ 18	MGUS/Asymptomatic MM
Newly diagnosed symptomatic multiple myeloma/non-secretory multiple myeloma	Solitary plasmocytoma
	Previous or concurrent active malignancies*
Agree to use contraception
	Documented diagnosis of Myelodysplastic Syndrome (MDS) that meets International Prognostic Scoring System (IPSS) criteria for high-risk disease
Negative pregnancy test (women of childbearing potential)	Previous treatment for myeloma**
	Known history of allergy contributable to compounds containing boron or mannitol
	PN grade ≥2
	Acute renal failure***
	Lactating or breastfeeding
* Except patients having completed treatment >5 years ago
** Except corticosteroids, prior bisphosphonate therapy and localised radiotherapy
*** Unresponsive to 72 hours of rehydration, characterised by a creatinine >500µmol/l or urine output <400 mL/day or requirement for dialysis
