# Supplementary material for: Second malignancies in the context of lenalidomide treatment: an analysis of 2732 myeloma patients enrolled to the Myeloma XI trial
Source: Blood Cancer J. 2016 Dec 9;6(12):e506–. doi: 10.1038/bcj.2016.114 (PMC5223149; doi:10.1038/bcj.2016.114)
Supplement: Supplementary Table 2 [file bcj2016114x3.xlsx]

## Sheet: Supplementary table 2
Supplementary table 2 – Patient monitoring and timescales.
	Screening	Induction				Maintenance first 2 years		Maintenance after 2 years
		Every 3 weeks		Every 4 weeks		Once a month	Once every other month	Once a month	Every 3 months
		CTD	CVD	CRDa	CTDa	Len	No maintenance	Len	No maintenance
Physical exam	✓	✓	✓	✓	✓	✓	✓	✓	✓
FBC	✓	✓	✓	✓	✓	✓	✓	✓	✓
Biochemistry	✓	✓	✓	✓	✓	✓	✓	✓	✓
All TE patients are reviewed every three weeks during induction whilst patients in the TNE pathway are monitored on a four weekly basis. Patients receiving maintenance are followed up monthly whilst patients being observed are followed up every two months initially but moving to once every three months after two years
