# Supplementary material for: Second malignancies in the context of lenalidomide treatment: an analysis of 2732 myeloma patients enrolled to the Myeloma XI trial
Source: Blood Cancer J. 2016 Dec 9;6(12):e506–. doi: 10.1038/bcj.2016.114 (PMC5223149; doi:10.1038/bcj.2016.114)
Supplement: Supplementary Table 3 [file bcj2016114x4.xlsx]

## Sheet: Table 4
Supplementary table 3 – Confirmed SPM numbers and incidence according to pathway and malignancy classification at 3 years.
	Haematological SPM (% within pathway)	Solid (% within pathway)	Non-melanoma skin cancer (% within pathway)
TE pathway	10 (0.7)	19 (1.3)	11 (0.7)
TNE pathway	3 (0.2)	36 (2.9)	25 (2.0)
Whole trial (Overall incidence %)	13 (0.5)	55 (2.0)	36 (1.3)
