# Supplementary material for: Second malignancies in the context of lenalidomide treatment: an analysis of 2732 myeloma patients enrolled to the Myeloma XI trial
Source: Blood Cancer J. 2016 Dec 9;6(12):e506–. doi: 10.1038/bcj.2016.114 (PMC5223149; doi:10.1038/bcj.2016.114)
Supplement: Supplementary Table 4 [file bcj2016114x5.xlsx]

## Sheet: Supplementary table 4
Supplementary Table 4 – Solid SPM observed during the trial
	SPM type	Number of patients
	Breast	7
	Colon	7
	Prostate	6
	Lung	5
	Bladder	4
	Melanoma	3
	Pancreatic	3
	Unknown primary	3
	Mesothelioma	2
	Ovarian	2
	Renal cell	2
	SCC - oral cavity	2
	Bile duct	1
	Duodenal	1
	Endometrial	1
	GIST	1
	Hepatocellular	1
	Meningioma	1
	Oesophageal	1
	Rectal	1
	Sarcoma	1
	Total	55
	Summary of solid SPM cancer type for all confirmed patients (n = 55)
